# Supplementary material for: Transcriptome profiling unveils the mechanism of phenylpropane biosynthesis in rhizome development of Caucasian clover
Source: PLoS One. 2021 Jul 13;16(7):e0254669. doi: 10.1371/journal.pone.0254669 (PMC8277049; doi:10.1371/journal.pone.0254669)
Supplement: S1 Table — (XLSX) [file pone.0254669.s002.xlsx]

## Sheet: Sheet1
S1 Table. Primers used for qRT-PCR
Gene number	Gene ID	Forward primer (5’→3’)	Reverse primer (5’→3’)
1	c250669.graph_c0	TGCTCTTAGGTATGGGTCCAG	GGTGGTGGTTTTGGGGAGTC
2	c252649.graph_c0	AGATCAGCGCCCTTTGGTTT	AATTTCGTGTGCTGCTGTGG
3	c260389.graph_c0	AAGATCGCAGTCCAACCACA	CAACCACGGTATTTGCCTCC
4	c261522.graph_c0	ACCGGTCCAACTTTCTGTCC	TTGCGTAGACATCACGACGA
5	c262115.graph_c0	GGGAGTACCACTGAGAAGGAC	ACTTGCAAAGGATATGCCGGA
6	c265188.graph_c0	ATGAAGCAAGGCGTCCAAGA	GGTCCCTATGCAGAGGCTTT
7	c267730.graph_c0	TACGCCGGAAGTGAACGAAA	AGCGCCGGTAACGGTAATTT
8	c269539.graph_c0	ACACCTGCTGTACCTGTTGG	GTGACGGTTTAGCGATGCAG
9	c272260.graph_c1	TCATCATGTTGACTTTGCCACAC	AGCATGCCCAAGCCTAATGT
10	c272260.graph_c2	TCAACAGCAACGTCCCCATT	GAGCATTCTTGAGTGATGGCA
