# Supplementary material for: Transcriptome profiling unveils the mechanism of phenylpropane biosynthesis in rhizome development of Caucasian clover
Source: PLoS One. 2021 Jul 13;16(7):e0254669. doi: 10.1371/journal.pone.0254669 (PMC8277049; doi:10.1371/journal.pone.0254669)
Supplement: S2 Table — (XLSX) [file pone.0254669.s003.xlsx]

## Sheet: Sheet1
S2 Table. Summary statistics of transcripts and unigenes
	Total number	Total length(bp)	N50 length(bp)	Mean length(bp)
Transcript	209861	243166639	1854	1158.7
Unigene	98512	83364238	1598	846.23
