# Supplementary material for: Transcriptome profiling unveils the mechanism of phenylpropane biosynthesis in rhizome development of Caucasian clover
Source: PLoS One. 2021 Jul 13;16(7):e0254669. doi: 10.1371/journal.pone.0254669 (PMC8277049; doi:10.1371/journal.pone.0254669)
Supplement: S3 Table — (XLSX) [file pone.0254669.s004.xlsx]

## Sheet: Sheet1
		S3 Table Output statistics of transcriptome sequencing
	BMK-ID	Clean Reads	Mapped Reads	Mapped Ratio
	T01	24410264	16568372	0.6787
R1	T02	27951375	19475388	0.6968
	T03	23828743	16448112	0.6903
	T04	21205735	14906206	0.7029
R2	T05	23890158	16783407	0.7025
	T06	20600323	14601633	0.7088
	T07	23452299	16238597	0.6924
R3	T08	22639181	15900557	0.7023
	T09	26714643	18648708	0.6981
	T10	20354372	13536497	0.665
R4	T11	24472999	16480583	0.6734
	T12	23167969	15426743	0.6659
	T19	23668696	16400485	0.6929
NR	T20	20389086	13983024	0.6858
	T21	21447112	14814094	0.6907
