# Supplementary material for: Transcriptome profiling unveils the mechanism of phenylpropane biosynthesis in rhizome development of Caucasian clover
Source: PLoS One. 2021 Jul 13;16(7):e0254669. doi: 10.1371/journal.pone.0254669 (PMC8277049; doi:10.1371/journal.pone.0254669)
Supplement: S4 Table — (XLSX) [file pone.0254669.s005.xlsx]

## Sheet: Sheet1
S4 Table. Statistics of differentially expressed genes
	Total	up	down
R1 VS R5	6978	3150	3828
R2 VS R5	7422	4023	3399
R3 VS R5	6125	3228	2897
R4 VS R5	5804	2332	3472
R1 VS R4	9385	4885	4500
R2 VS R4	8884	5483	3401
R3 VS R4	7352	4343	3009
R1 VS R2	5019	1658	3361
R1 VS R3	3328	1157	2171
R2 VS R3	2471	1575	896
